# Supplementary material for: PaperBLAST: Text Mining Papers for Information about Homologs
Source: mSystems. 2017 Aug 15;2(4):e00039-17. doi: 10.1128/mSystems.00039-17 (PMC5557654; doi:10.1128/mSystems.00039-17)
Supplement: DATA SET S1 [file sys004172126sd1.xls]

## Sheet: vaguely-annotated proteins with good PaperBLAST hits
useful	MicrobesOnline_locusId	locus_description	SEED_desc	kegg_ko	comment	why_not_useful	amino_acid_sequence
TRUE	67102	N-carbamoylsarcosine amidase related protein (NCBI ptt file)	Nicotinamidase (EC 3.5.1.19)		# structural and mechanistic studies of this N-carbamoylsarcosine amidase, Ta0454, have been performed. The SEED annotation is more vague.		MKPALVVVDMVNEFIHGRLATPEAMKTVGPARKVIETFRRSGLPVVYVNDSHYPDDPEIRIWGRHSMKGDDGSEVIDEIRPSAGDYVLEKHAYSGFYGTNLDMILRANGIDTVVLIGLDADICVRHTAADALYRNYRIIVVEDAVAARIDPNWKDYFTRVYGATVKRSDEIEGMLQEDQIET
FALSE	577952	amino acid permease family protein (NCBI)	putrescine-ornithine antiporter	K03294	# 29% identical, 89% coverage to arginine/agmatine antiporter from Salmonella; expression evidence that PA1819 (34% id. over full length) has a similar role; hard to be confident about the specific function, but there is some information there. This one could be classified as ambiguous. SEED and KEGG give similar information but hard to know if they are correct.	sequence_only	MISSQIGSGIFMLPISLAPYGMYSLISWIISGLGAISLALVFASLCAKFPETGGPHVYVKHAFGPAAAFFVGWTYWVISWVSTTAVIVVGVGYLTPFFHEDIQNVHLFLEMLLLTIITLINFRGVATAGRVEFLLTVIKISVLLVMPIAALFFFDRNNFIISEEISNLTTSQILARSTLITLWGFIGVELATAPAGSVDNPARTIPRAVVLGTISVAVVYFINNLAIMGLINGNDLASSRAPYVDAIKIMASGNWHLIISITAFIFCVGTLNAWVLASGQVALGLAKDKLMPQFFAQRNKHGSPFWGITTSSVGTATLLILTSSNNFAKQITSIIDFSVVSFLFVYLACSLAFLKVIVQEKSCYKFLIGSIATTFCCWVIFETSVNTLLIASLFTASGV…
TRUE	1083626	hypothetical membrane associated protein (NCBI)	hypothetical protein		# Identical to CT616 which is apparently not secreted by type 3 secretion systems nor an inclusion protein, as previously believed, but did not find any positive information about its function. This could be classified as ambiguous, but because there have been studies of the protein itself, I classified it as useful.		MQYVMGRTNSMTRGFLNKRRVLEKCRTAKQKIHYCISRYFHYLPPVLAILLPIGSWPFLSEQQWWYGSFLFPVVSSLGWLFAIGRRERQLRAAAGQLLEAKIRKLTEQDEGLKNIRETIEKRQKETDRLKLHNDKLVEQLGQAREVFIQAKGRYDHMEELSRRLKEENQQLQIQLEAAVRECNEKILENQELLQELKETLAYQQELHDEYQATFVEQHSMLDKRQAYIGNLEAKVQDLMCELRNLLQLEMGAKTNLPGKPVASRDVVAQLVLEFRKIVFRVETTEAADSLTALRYTRTDPSAHNYSLACRQLFDGLREENLGMLFIYAPFAQRVLFANALFNDWTGYGLEDFLNRESDVVLEGFAQWERDLLTESRVERSGKIVIKTKAFGATPFYYCV…
FALSE	1276150	hypothetical protein (NCBI)	Flagellar protein FlgJ [peptidoglycan hydrolase] (EC 3.2.1.-)		# No functional information about close homologs was found. The SEED annotation seems questionable.	sequence_only	MIGSATHGYSAAAIPTINGRPDIELAEALKKVSPQTQAKMKTQATDFEAMFLNSMFSQMTSSIKGEGPFGDTVGTGVWRSMLTDQYSKSFAKAGGIGVSADVFRQLILQQAGRTS
FALSE	1276373	hypothetical protein (NCBI)	FIG01004331: hypothetical protein		# No functional information about close homologs was found.	sequence_only	MRLLRSGFSMPALKAAGVAMALMLSASASQAQSAPFAGFDGVWSGTGTVSLSDGSNERIRCRATYRVGGGGQGLNQTLRCASDSYKFDLSANVVSQGGTVSGTWSEASRNLNGNLQGRAGGGHIDVFVEAAGFAANLVLTTRGNKQSVSISSKGEIRGVNINMVRS
TRUE	2065158	hypothetical cytosolic protein (NCBI)	NA		# 68% identical over its full length to the heme-degrading enzyme hmuD (bll7423)		MLMFIAMNRFKVLPDATQAFEEVWANRPSFLETVPGFIEFHLLKGPVREDHVLYASHTIWASHATFEAWTRSEAFRAAHKNAGSNRPLYLGHPEFEGFEIIQTLQQKP
TRUE	2083389	extracellular solute-binding protein, family 1 (NCBI)	Ferric iron ABC transporter, iron-binding protein	K02012	# 55% identical (over full length) to characterized iron transport protein (KEGG_correct, SEED_correct)		MNSVKLLAAAAGLALAACSQPATDSASGDSEAAAEARVVNVYSARHYSSDAAIYAAFTESTGIEVNLVSANGDQLIERVRADGERSPADVIITVDAARLHRAEQAGLFASADYSDLASGIGANLIDPEGYWVSFAKRSRVIAYSNDRVQPGEIATYEDLADPRWEGRICVRESGNAYNQSLLAAMVAHLGEDGAQAWAQGIVDNMAREPQGGDRTQINGIAAGECDVAILNHYYYAMMVNSEDPAAQAAAAAVTLFFPSQETTGAHVNVSGAGIAVNAPHPEEARELIAFFLGDYAQRAFAEMTNEIPVRGDVSWDNPTLAAMLPFTEDSLNVSELGDHNETAQRIFDRVGWQ
TRUE	2262255	hypothetical protein (NCBI)	Glucose-1-phosphate thymidylyltransferase (EC 2.7.7.24)	K00973	# 44% identical over full length to characterized enzyme (SEED_correct, KEGG_correct)		MKGIILHGGAGTRLRPLTHTGPKQLIPIANKPMSQYVLEYLTDAGINDICMILGDISPEKVKDYYGDGSEFDCNIQYIDQGAPLGIANAVSLTSNFVGNDKFVVILGDNLIEGKIKTFMDKFEKSNYDAFIVLTKSMHPKDFGVAEFRDNKLINLIEKPENPPSNYVLTGIYFFTPLIFDYIKKLKPSWRNEYEITEAIQLLLKDNKNIGYDIIDGWWKDTGTVDDILAANMLILDRGKNIEERANVKGKVAIGKNVVLSDDSLIRGPAIIGDNTVIQDKTFIGPYTSIGDNCTIKKASIENSIIMDNSNIDTENTIVDSIIGENSVIMNANLLKPAGKRLLLGENSRIYI
TRUE	2502251	hypothetical protein (NCBI)	Sensor histidine kinase CqsS		# characterized sensor kinase (SEED_correct)		LLHQILNEADDVIYSGNNAIDLLLTSIDENRVSPASFKKHSVVDVIEKAVKTFPYKNAADQHSVELEVHQPFDFFGSDTLLTYALFNLLKNAFYYQKEHFSVRITIEQTSEQNLIRVRDNGVGIAPEMLEDIFRDFYTFGKNGSYGLGLPFCRKVMTAFGGTIRCASQQGQWTEFVLSFPRYDSDTVNEIKTELLKTKSLIYIGSNQAIVRELNHLAVDDEFGFTAISAQQAVRRQDYEFEFDLILLDLDDATTQGELLPKLEGTLSFAEGCIGYVYDPGKTYAVNINRYLHIQPISIHSILRKPRKIIERLLFEQDSLSMNRNVIPLQKSRHERRILVVDDNQSIRTFTAILLEQQGYEVVQANDGSEVLKHMESQNIDLVLMDIEMPNVGGLEATRL…
TRUE	2784095	hypothetical protein (NCBI)	Acyl-phosphate:glycerol-3-phosphate O-acyltransferase PlsY	K08591	# 58% identical to E. coli ygiH. There is genetic evidence that this has the same function as plsB or as plsY genes in other bacteria. (KEGG_correct; SEED_correct)		MLTGVMLIFAYLFGSISSAVLICRVFRIPDPREFGSKNPGATNVLRLGGKIPAILVLCFDILKGTIPVWGAYFLKIDPLMLGLIGVAACLGHIYPIFFHFKGGKAVATAFGTLLPIGLSLAGLLIATWIAIVWLTRYSSLAALITVGLAPLYTWLIKPLYTLPVSMLALLIIFRHSANIVRLIKGTEPKVGQKKSQ
TRUE	2785347	hypothetical protein (NCBI)	FIG074102: hypothetical protein	K09913	# 38% identical over its full length to E. coli yaiE/pnnP, a nucleoside phosphorylase. KEGG annotates it as uncharacterized. Because of the moderate sequence identity, this case could be classified as ambiguous, but the information is probably quite useful.		MEQFDNVAVVKKANSYFDGKVTSRTVIFKDGSKKTLGIMQPGDYEFGTELAEVMEILAGELEVLLPEQPEWQTIRAGDVFEIPAKKSFQLKVYSLTDYCCSYFE
FALSE	3410276	hypothetical protein (RefSeq)	Aspartate N-acetyltransferase (EC 2.3.1.17)	K03828	# Similar to E. coli yjgM, which is apparently not characterized. KEGG annotates it as a putative acetyltransferase. The basis of the more specific SEED annotation is not clear.	ecocyc_no_function	MMNVEAPVDIIMRRMTAADNATVARVIRQVSAEYGLTADKGYTVADPNLDVLYTQYSKPGHAYWVIELDGEVVGGGGIAPLACSETDICELQKMYFLPVARGRGLAKKLALQAMDFARSQGYRRCYLETTAFLKEAIALYERLGFAHISEPLGCTGHVDCEVRMLKTL
TRUE	3622431	Polypeptide-transport-associated domain protein ShlB-type (RefSeq)	Channel-forming transporter/cytolysins activator of TpsB family		# cdiB killer protein (SEED description is useful but not as specific)		MDSVTQRLSAALLCIFFSSATGANLLSPADRDTIQQQQRELLEQNQQQRQELQRSLTPTLPATPAPSANAGGPCFTITQIQLEGAEHLPASAQRKLTQNYLQQCLNLGQIQTLVQQISDWYIGRGYITSRAFLTEQDLSRGELRLLVLEGKLEKIQLEKQDDRMLKMAFPGLQGKILNLRDIEQGMEQINRLRQQPVQIEILPGSQPGYSVVNLSAKPEFPLMLGLGFDNSGQKSTGTGQINGSLTGNNLLGLADQWFVAGARSSDFANDHNARSVQTGVSLPYGYWTLDYNYSYSDYLTTLNNQGFDWRSSGDSQTHRLGVSRVLFRDGEMKTGLSLGLTHRINRNYLNDTRLESSSRKLTSVTLGVSHSHKLLGGFATLNPAYSRGVPWLGAENDSG…
TRUE	3752978	carbonic anhydrase (gamma family Zn(II)-dependent enzyme) (RefSeq)	carbonic anhydrase (gamma family Zn(II)-dependent enzymes)		# 46% identical over its full length to RicA, a Rab2-binding virulence protein from Brucella abortus, which binds zinc but is not a carbonic anhydrase. The SEED annotation as a carbonic anhydrase could still be correct, but the PaperBLAST information should be useful.		MIKMAESVKIAENAVVVGDVELGENVNIWYGAVLRADISKITIKNNSNIQDNCVVHGSINAPVFIGEDVSVGHAAVVHGCTIEENVIVGMNSTILTGAKIGKNSIIGANALVSQNKEIPPNSLVLGVPGKVVRTLTDEEVDSIRDNAKRYLELSKNL
TRUE	4026262	hypothetical protein (RefSeq)	Cold shock protein CspD	K03704	# Very similar (over 75% identity) to cold shock proteins CspB and CspD from B. subtilis. KEGG annotates it as CspA (the homolog from E. coli), which is believed to have similar functions. KEGG_correct; SEED_correct		MQTGTVKWFNSEKGFGFIEVEGGDDVFVHFSAIEGEGFKTLDEGQSVEFEIVEGQRGPQAEKVTKL
FALSE	4369472	hypothetical protein (RefSeq)	ACT domain containing transcriptional regulators, related to gcvR of E.coli	K07166	# No useful functional information was identified for homologs. KEGG annotates it vaguely as a ACT domain-containing protein.	expression_only	MKAIITVVGKDKSGIVAGVSGKIAELGLNIDDISQTVLDEYFTMMAIVSSDEKQDFTYLRNEFEAFGQALNVKINIQSAAIFEAMYNI
FALSE	4655507	hypothetical protein (RefSeq)	FIG00434398: hypothetical protein		# no functional information, just expression	expression_only	MIFTLDMVLNHLTQIFKGFKAYATENNFECDIINTYNHPYLSKITAASSNIIALKFDGTENLFDHNYKAGVFYENALEFSINFQIYIIAIVLNAKDFDANSRMLMLYSMLSDFLHNKAHKYTLPSLQPEYINKINFYIYPTSNMQTVGLINLGTKYSNHAYSASIAFNASVKAIEILKEEYEIAARYN
TRUE	4655594	hypothetical protein (RefSeq)	CdsE		# 69% over its full length to BBC01, which is sufficient for plasmid replication in Borrelia. The basis for SEED's annotation as CdsE is not clear.		MKDFLNNIKSLTCYNKHQHKLISLTSTLDFLNKKDKKYTQQNILYYFNENLKRNGLAPTTLRTMQNYLYKLEKVLKVTTNYYQHMGVNCGTEIYYKLKYPKKECYQKINKYFEERKNSRFKSRVNNHFKDDISKNGSVNSVECLSNKNNIKEERKIKEIEKYQVIKYFNKSNLLCKEILPFLLTLNVDKDTMIKIIKNIKRVENKLLKNTNLNKSCFKEKQEKLKRILNNTQKEFKQNGYNPEQLKINLQKVYESYKFKPHFIIENHKYSDLNNIKRKLEKSIERKKENSQQNYQNLKENIFNILIEQLKKETNIEILKPIIKKYLNNQKKIEYNKVFGIYHLELSEIIKNEKNSLTTEEFSIKAV
TRUE	4767236	hypothetical protein (RefSeq)	Multiple sugar ABC transporter, membrane-spanning permease protein MsmF	K10118	# 53% identical to characterized maltose transporter cg2704. KEGG and SEED predict a different specificity, which seems to be based on more distant homologs from Streptococcus, so the PaperBLAST results are probably more useful.		MQKAISKYWPIFVLPTLVAFIIGFIWPFIWGVYLSFQRFTTVSKTTFVGIQNYLSVFQDSTFLHAFGFTAAFTVVSTVLINVCAFAIALVLTRGIKGTNIFRTVFFMPNLIGGILLGIWQILLNGVLANLQKPLLALDAKAGFVGLVILMCWQQIGYMMIIYVAGLQSVPGDLIEAAPVRSGRALVRQRLLCSS
TRUE	5075290	hypothetical protein (RefSeq)	Methionyl-tRNA synthetase (EC 6.1.1.10)	K01874	# Similar to methionyl-tRNA synthetases with structural studies. KEGG_correct; SEED_correct		MSKKPYYISTAIAYTSGKPHIGNTYEIVLADSIARYKRLTGYDVYFQTGTDEHGQKIETKANEAGITPQKFVDNVSEEIHRIWDIMNTSYDKFVRTTDPYHEKKVQQIFKKLYEQGDIYKDEYEGMYCEPCESFFTESQLIDGKCPDCGREVSYEKEEAYFFKLSKYADRLMEYIETHPEFIQPESRKNEMVNNFLKPGLKDLCVSRTSFKWGIPVDFDPGHVVYVWIDALSNYITFLGYDPDGNHEENYNKYWPADVHLIGKDILRFHTLYWPIMLMALDLPLPKQIFGHPWLLLGEGKMSKSKGNVIYADDLVDLFGVDSVRYYLLREMPFAQDGTLTYEQLIDRINGELVNILGNLVNRTIAMSKKYFDSIVSNPKDIEDIDNELIELTEKTPLLV…
TRUE	5127975	hypothetical protein (RefSeq)	ATPase, AAA family	K07478	# 70% identical over its full length to RarA (replication-associated recombination protein A) from E. coli. KEGG annotates it as putative ATPase		MNSLSFDFSADFRPLSARMRPRTLAEYVGQSHLIGEGKPLRRAIEAGHSHSMIFWGPPGTGKTTLAEIIANELDAEVERLSAVTSGIKEIREAIEKAKLNRQSGRRTLLFVDEVHRFNKSQQDAFLPHIEDGTIIFIGATTENPSFELNNALLSRARIYILKPLQAVDILKILQNAIADKERGLGNEKLIIQDDVLQLLADYVNGDGRFSLNCLELMCDMAEQLPQGKLLDKALLTEVLGERQARFDKGGDRYYDLISALHKSIRGSSPDGALYWYARILTAGGDPLYVARRLLAIASEDIGNADPRAMQVALAAWDCYTRVGAYEGERAIAQAVIYLAVAPKSNAVYTAFKQAKRLAQEGKDYDVPEHLRNAPTSLMKSLGYGEEYRYAHDEPNAYAA…
TRUE	5238906	hypothetical protein (RefSeq)	NrfC protein	K04014	# 62% identical over full length to characterized nitrite reductase nrfC (SEED_correct; KEGG_correct)		MSCSRRNFLAGAGAVIFTTGVAGTAAVTSRKTLANVQEDGAKRYGMIHDETACIGCTACTEACREVNKVPEGVSRLEIIKSEPQGEYPNVDYRFTRNSCQHCDNAPCVMVCPTGAAYKDEKTGIVDVHQEKCVGCGYCLLACPYQVRFFHPENKSADKCNFCRDTNLAQGKLPACVESCPTKALTFGDLNDPKSEINQVLQSEVVYRDKAYLGTQPKLYKVPHQKGEI
TRUE	5499786	hypothetical protein (RefSeq)	FIG00385000: hypothetical protein		# This is AM476, a diverged tatB, as shown by partial complementation of an E. coli mutant		MSSLQKRITMFNVGLSEMVLVLVVGCLVTDPKKLPGLLKTAGAYYRKFTEIKEEVWNSMREACGDSTGTGYAVPKKRIMGDDGVLYEAYEVSDVIGRDSRGKEALDASETGRAADDASAQAKPQQQDN
TRUE	5517637	hypothetical protein (RefSeq)	HrgA protein	K09805	# 40% identical over 58% of its length to Cj1602, which is similar to hrgA, which is proposed to be associated with gastric cancer and is related to restriction endonucleases. KEGG annotates it as uncharacterized protein. Although this information seems useful, this case could be classified as ambiguous. (SEED_correct)		VALNLNKAVLDCLKAHPEEKLTARQIAEWTLKTYPAECQEKKVNSKGGYINTDADLVQQLVAEIGSRRPNLQKQHPELKTTEGRPRKYYHSEKSDAAEVAAAEGQSVTLPTEPTSKSIGEHALYPILSAYLWEEFGVYSKRIDEKRSSNKRGPNGNRWLYPDMVGMEDLGAEWHREVRDCVNQYADKRTKLWSFEAKLLINRSNVRECFFQAVSNSSWANFGYLVAAEIEGQDTLKELRMLFAAHGIGLIKLDADNPAESQVLIPARERDEIDWDMANRLATENRDFIEFVKLVKQFYQIGEAKRSDWDLPDEEA
FALSE	5554986	hypothetical protein (RefSeq)	Biotin carboxylase (EC 6.3.4.14)		# no functional info (protein expression). This protein does not seem to belong to any known families (see CDD), so the basis for the SEED annotation is unclear.	expression_only	MKSLLQRFYRLIGLVGLLFLCSWGMAAPALAVTPIRLFDLSYRACPADVGEGVMTSGGIAMPANCFLITGKAENKSGKSVIDADIFGRIYDANGNPVLQNRTRLGAIPEVLPGISNFELRVSVPSDQPTPLKLEQFKASGFSGKVRPYST
FALSE	5717028	Rrf2 family protein (RefSeq)	Rrf2 family transcriptional regulator		# 31% identical over 68% of its length to Swit_2958, which is involved in resisting salt stress or osmotic stress. Because of the distant homology, this was classified as not useful, but this case could be classified as ambiguous. (For closer homologs, only expression data was found.)	expression_only	MKYTKATNYALHIVAYIIKHDDGKHISLYPLANYFNISPSYLSKILTKLVKADIIQSTPGVNGGYILYKNKEDISLLDVIKAIEGNSSIFTCEMNEKSECKIQNAISEAEHIMETYLKNKKIFEII
TRUE	5765926	Alcohol dehydrogenase zinc-binding domain protein (RefSeq)	putatve zinc-binding dehydrogenase		# involved in killing C. elegans. The SEED annotation is vague.		MKQIIQSFKTGETILEEVPAPQVKQGTVLIKTAYSLVSLGTERMLVEFGKSNLLQKARQQPDKVNQVLDKMKTDGVVPTLEAVFNKLGEPLPLGYCNVGEVIAVGQGVSEFKKGDRVASNGPHAEFVCVPKNLVAGIPSEVSYEEAAFTVIGSIGLQGIRLCNPTFGETIVVTGLGLIGLLTAQMLLANGCNVIGIDFDASKLELAKQWGIQTINPAKGDDPVKVVMQYTNGIGADGVIITASTKSNEVISQAAQMSRKRGRIVLVGVIGLDISRADFYEKELSFQVSCSYGPGRYDDNYEQKGQDYPIGFVRWTEKRNFDAILQAIAVGKLNVKPLITEVVELENYLRVYGDMKNSGAVASLLKYQADESRYNNTIKISENKNTGKNNGIAIIGAGNF…
TRUE	6229822	GCN5-related N-acetyltransferase (RefSeq)	FIG00562882: hypothetical protein		# 49% identical over its full length to the aminoglycoside acetyltransferase Eis from Anabaena		MASQFQYTLIRNSTDEQTVVTLVAQCFGASLEESQDYVNNLGKESFRILCQDQEVLGSLGIYQMGQWYEGTRVPMAGIAAVGIAPQHRGRGVAYELVRQMVLELYQLKTPISVLYPATQVLYRKVGYEQGGSYCNWELPTAGLKLNDFELPISSVSPASDEIFKDIYSRKAQANNGNLDRHQALWQNILKAPEKEPIYAYLLGDKNQPEGYAIFTQHRHSDQFILSLKDWAVLTDRAAKRFWSFIAAHRSQITHVRWRGGLLEPSLLLLPEQTAKITDRMQWMLRIVDLPNALTKRGYPPALEAELHLEVTDDLLAANNGRFCLKIAQGQAEVSPGGKGEFQIDIRGLASLYTGFMSAYQLQLTGYLKATPASLATANLIFSSFNVSMPDFF
FALSE	6285618	hypothetical protein (RefSeq)	putative ABC transporter, ATP-binding protein	K01990	# mostly gene expression, not sure there is any functional information. Neither SEED nor KEGG predict a more specific function.	expression_only	MLEIKNLTMSYKNKLVLDKINLSFEKGKVLGLLGPNGSGKTTLLRILAGLEKNYAGEVKIGGEDPNHLTKSFVSYQPDHLPLDKSYNLVKISDLYDEFFEDFSKEKFEKIIRDFKLDMNMKIKNMSKGMKDKVQIALSLSRKSDLYLLDEPMSGIDPASRKKIMDVIIDNFDSEGLMIISTHLISQIERLLDEVVFISDGKIILEENIDDLRQKHKMGVEEYFEEVFNV
TRUE	6289979	hypothetical protein (RefSeq)	PTS system, mannose-specific IID component	K19509	# 42% identical over its full length to lmo2000 from Listeria which is part of the phosphotransferase system for mannose uptake. KEGG instead annotates it as involved in a fructoselysine/glucoselysine PTS system, based on slightly more distant homologs in Salmonella (which were not found by PaperBLAST). Also related to SMT4538 which may be involved in sensing heavy metals. Not clear which of thes…		MTEELTRAMDPSAEEKKPACGMTPAEYRSIFWRSFTIQGSWSFDKMMAYGFAYALEKPLRRIYPNDDDFYAALERHTETFNITPHVSPFVMTLAVAMEEEAAANPNFDVKAINNLKVGLMGPLSGIGDSFFWGTFRVIAAGIGIGLASTGNIMGSLLYFALYTAIHFITKILAGKFGYKLGAQFLEKSEEEHLMERLSYGASILGMTVIGAMIATMVSLSTTLTFTLGGTETALQSIFDQIFPGLLPLAATFVCVWLFNKNVKTIYIVLGIFALSVLGCIVGIF
TRUE	6292880	hypothetical protein (RefSeq)	1,4-alpha-glucan (glycogen) branching enzyme, GH-13-type (EC 2.4.1.18)	K00700	# SEED and KEGG give similar annotations as glycogen branching enzyme. PaperBLAST found functional information for BT0771 (96% identity but only 42% coverage) which has the same expected function.		AAKVEDGGYGFDYRMAMNIPDYWIKTIKEKIDEDWKPSSMFWEVTNRRQDEKTISYAESHDQALVGDKTIIFRLIDADMYWHMQKGDENYVVNRGIALHKMIRLLTASTINGGYLNFMGNEFGHPEWIDFPREGNGWSCKYARRQWNLVDNKDLTYHYMGDFDAEMLKVIKSVKNFQATPVQEIWHNDGDQVLAYGRKDLIFVFNFNPKQSFTDYGFLVTPGAYEVILNTDNVSFGGNGLTDDSIVHFTNADPLYKKEKKEWLKLYIPARTAVVLRKKK
FALSE	6361536	hypothetical protein (RefSeq)	Mg2+/Co2+ transporter	K03284	# just gene expression data. Both KEGG and SEED predict it is corA but it is seems to be distantly related to any characterized protein (24% identity to Q58439) so this is uncertain.	expression_only	MKTYWNIDKNLTVLNEWQPNCWIQVTCPTDEDQRLLEEEFKIPDYFLSDISDTDERARYEYDDGWMLIILRIPYVKEIRSRTPYTTVPLGIIHKRDVTITVCYYETNMMIDFVSYQQKRSEGFTDYVDMTFRLFLSSAVWYLKRLKQINSLIEKAKRNLDHGVNNESLIGLSRLQDSLTYFITSIRGNENLLSKLKFKLQVDELDADLIEDVNIEMTQARETTSIYSDILESTMDTYSSIINNNMNTTMRTLTSISIVMMLPTLISSLFGMNLINGMEDSHYGFAIALVISVIVSALSWGFLRYKRLL
TRUE	6387488	hypothetical protein (RefSeq)	Uncharacterized protein ImpD	K11903	# 72% identical to VCA0017, which is involved in T6SS-dependent killing and is hcp-like, but this protein is much shorter than its characterized homologs and the alignment only covers half of VCA0017. The SEED annotation is probably based on a much more distantly related and longer protein from Rhizobium. KEGG annotates it as type VI secretion system secreted protein Hcp. (KEGG_correct, probably)		SGEMLPKVELKWYRTSVEGKQEHFFTTTLTDATIVNIDCQMPHCQDPAKADFTQLIEVSLSYRQIDWEHTVAGTSGADDWRAPLEA
TRUE	6847317	beta-lactamase domain protein (RefSeq)	Probable flavoprotein		# 42% identical over full length to characterized enzyme Fpr1		MTDHKVLPVTDDVTWIGVLDPGLVTFDIVMETKYGTTYNSYFINAEKKAVVETTKAKFWPTYLEKIKQVTDPSEIEYIIVDHTEPDHSGNIGNLLEVAPDATVVGSANAIKFLRDLVGREFRSLTVKHGDTLDLGNKTLHFINALNLHWPDSIYTWIEEDKVLFTCDSFGSHYCNEAMYDDLCGDFDDAFTYYFDAILRPFSKYMLDAIERIKDLDIKVICPGHGPILRSDWKKYVALSKKYAQGAIALPNEKNILIAYVSAYENTSLMAEKIAEGIRPACNFNVEVCDIEAMHFSKIEEKIAHSSALIVGSPTINQNIVPQIYQFFGAINPIRDRGKLSAAFGSYGWSGESTKIIETNFTNLKLKVFDKNMKVKFKPHEKELNECIDFGREFAKSLIE…
FALSE	6849792	hypothetical protein (RefSeq)	NA		# protein is secreted in a temperature-dependent way; not really functional information	expression_only	MALRSRTIYGEIKMTKLLDLDAILPPVKSVKFGGKEFPIVNMTVGLFVRIKQMEGQDLTTKSPAEQVVMYAEMVKQLLPSIDDEILGRMTVEQLQQIFNFAMAQVEEENEAAAGEEAK
TRUE	7006791	ModE family transcriptional regulator (RefSeq)	Putative transmembrane transport protein	K03308	# 41% identical over its full length to the putative transporter HP0497 from H. pylori, which is required for clarithromycin resistance and is induced in response to it. KEGG annotates it as a neurotransmitter:Na+ symporter, which seems questionable.		MSEKFSKIGFILSIVGAAIGLGNAWKFPYMVGANGGSAFVLVYLFFALIVGLSIFFAEMAMGKISGSDTVNAFRSLAPPSQKAWGYAGIIMITGIFVASFYTLIIGWVIKYAVLSLGSLPKDINSSAALFENFTSQNASEQILYFTLAFLAYFFVLTKGVKSGIERINLWLIPALFVLLLLMLGYSMSMDGFDEAVRFLLVLDFSKINSETVFMALGLAFFTMCIGIGCVLTYSSSLNDDTNLFTSSLYVVFLNIIISVIIGLIVFTFVFEFGAKPSQGVGLAFISLPTLFAKLGVLGNVLCLTFFVALIFAGLTSAISMVEPAIFYLNRNFGLSRLRSIVIVGAVVYALGVLCALSGVTDFKDELTFFGKGFFDWLDYISSNIMLPLGGIVISVFVGY…
FALSE	7123187	drug resistance transporter, Bcr/CflA subfamily (RefSeq)	Bicyclomycin resistance protein	K18552	# useful information is only for distant homologs at ~30% identity, i.e. FTN_1706 or PA3573. (For closer homologs, found expression data only.) KEGG proposes that it is a florfenicol/chloramphenicol resistance protein (possible) while SEED gives a more vague annotation.	expression_only	MSYPKIQQWTYSLPAALLLMAPFDILASLAMDIYLPIVPVMPEALGTSPAVIQLTLSLYMLVLGVGQIVFGPISDIIGRRPVLLGGAALFAASSFLLAGSSSAPVFVVLRLLQAVGASATLVATFATVRDVYAGRPESSTIYSLLGSILSFVPALGPIIGAAIADRFGWRAIFLVIGLLSVAALFNAGMRWHETRPAVTAKIALRAILRSLPFWVYAGGFSTAMGAFFVFFSTAPRILIDKAGFSGIAFSFIFATVALVMIVTARFAKGFVMRWGIAGSLARGMAILLLGAVLLAFGELFLLPSLVSFVVPMWIIAIGIVVATAVTANGALDAFGDTAGTAVALYFCVQSIIVGFAGTFFVILLGGDSAWPLVGYVSATALTTLAGLWCLREPVR
FALSE	7411097	hypothetical protein (RefSeq)	probable oxidoreductase		# expression information only I think (plus deletion of adjacent genes)	expression_only	MLACMSDPLAPLMELGGVAEAAKSAQDAVFAVHRLPANLRGGSATAAEASVRAARASAALDGADPDLPDDGVVADPVLAGSLRVAKATESLLPTWRRAPLQVLARMHVLAAADLTDDADALGRPRPADGVAPRLELLAQLVTGATSVPGPVLTAVVHGELLTLRPFGSADGVLARAAARLSMIATGLDPKALTVPEVAFFRRQRRYEEAAQAFASGEPDGVRQWLLFCCEAFETGAREAKGIADATGA
TRUE	7600935	HAD-superfamily hydrolase, subfamily IA, variant 3 (RefSeq)	2-deoxyglucose-6-phosphate hydrolase YniC	K19270	# The characterized enzyme hxpB (formerly yniC) from E. coli is a hexitol phosphatase (2-deoxyglucose-6-phosphate phosphatase). SEED_correct (KEGG gives a more vague annotation as sugar phosphatase yniC)		MSFDSSIRAAIFDMDGLLIDSEPLWDKAELEVIASLGIDISLRESMKDTLGLRIDMVVELWYQCSPWTAPGRDEVVRRIIERAIELVAERRPLLPGVEYALQLCREQNLKIGLASASPLHMQQQVLRMFNLDRYFDVLMSAETLPYSKPHPEVYLNAANGLGVSPAQCVTLEDSVNGMIATKAARMRSIVIPQTECRADARWALADYKLDSLNQLTAEHLM
TRUE	11377781	Radical SAM domain protein (NCBI)	Radical SAM domain heme biosynthesis protein		# 52% identical over its full length to AhbD (Mbar_A1458), which converts iron-coproporphyrin III to heme. (SEED_correct)		MTGCPPEGHPGGHPGGHPHGNTHPGAEHAPKKYLDDGVTPICRLIAWEVTRSCNLACKHCRAEAHPEPYEGELSTAEAKALIDTFPDVGSPIIIFTGGEPMMRHDVYELIAYAKDKGMRCVMAPNGTLITPETAQKMKDAGVERCSISIDAPEAAQHDEFRGEVGAFAASMRGIQYLKDVGIEFQINTTVTKNNLHLFKDIFHLCEDIGASAWHIFLLVPTGRAVELGTEIISAEEYEDVLNWFYDFRKTTSMQLKATCAPHYHRILRQRAKEEGVPVNFENFGLDAVSRGCLGGIGFCFISHRGQVQPCGYLDLNCGNVREIPFPDIWKKSPQFLNLRNPEVYDGKCGYCEYEKVCGGCRARAQTMNGHYLKEEPLCSYTPKKKPKA
